# Supplementary material for: Trisomy 21 Disrupts Thyroid Hormones Signaling During Human iPSC-Derived Neural Differentiation In Vitro
Source: Cells. 2025 Sep 9;14(18):1407. doi: 10.3390/cells14181407 (PMC12468339; doi:10.3390/cells14181407)
Supplement: Supplementary file 1 [file cells-14-01407-s001.zip]

Archive with 1 entries (1 files):
- cells-3812362-supplementary.pdf
